# Supplementary material for: Sufficiency analysis of estrogen responsive enhancers using synthetic activators
Source: Life Sci Alliance. 2019 Sep 30;2(5):e201900497. doi: 10.26508/lsa.201900497 (PMC6769255; doi:10.26508/lsa.201900497)
Supplement: Supplementary file 4 [file LSA-2019-00497_TableS4.xlsx]

## Sheet: Sheet1
Table S4. Plasmid Construction Primers
dCas9_p300_insert_forward	ggccGGATCCGGGCGCGCC ATTTTCAAACCAGAAGAACTAC
dCas9_p300_insert_reverse	ccgctgccagatctATCGAT GTCCTGGCTCTGCGTGTGCAG
dCas9_p300_seq_forward	AGAAGAGAAAGGTGGAGGCC
dCas9_p300_seq_reverse	CGTCACCGCATGTTAGAAGG
