# Supplementary material for: Sufficiency analysis of estrogen responsive enhancers using synthetic activators
Source: Life Sci Alliance. 2019 Sep 30;2(5):e201900497. doi: 10.26508/lsa.201900497 (PMC6769255; doi:10.26508/lsa.201900497)
Supplement: Supplementary file 6 [file LSA-2019-00497_TableS6.xlsx]

## Sheet: Sheet1
Table S6. qPCR Primers
GENE	Forward Primer	Reverse Primer
MMP17	CACTCATGTACTACGCCCTCA	TGGAGAAGTCGATCTGGATGTC
CISH	TGCCAGAAGGCACGTTCTTAG	GCCACGAGTGGTTTTCACTG
FHL2	ATGGAGTACAAGGGCAGCAG	TTTGGGGATGAAACTCTTGG
HES2	CCAACTGCTCGAAGCTAGAGA	AGCGCACGGTCATTTCCAG
CTCF	ACCTGTTCCTGTGACTGTACC	ATGGGTTCACTTTCCGCAAGG
